# Supplementary material for: Retinitis Pigmentosa Associated with EYS Gene Mutations: Disease Severity Staging and Central Retina Atrophy
Source: Diagnostics (Basel). 2023 Feb 23;13(5):850. doi: 10.3390/diagnostics13050850 (PMC10000790; doi:10.3390/diagnostics13050850)
Supplement: Supplementary file 1 [file diagnostics-13-00850-s001.zip]

Archive with 1 entries (1 files):
- diagnostics-2167346-supplementary.pdf
